# Supplementary material for: The Rapid and Long-Lasting Antidepressant Effects of Iridoid Fraction in Gardenia Jasminoides J.Ellis Are Dependent on Activating PKA-CREB Signaling Pathway
Source: Front Pharmacol. 2022 Jun 8;13:896628. doi: 10.3389/fphar.2022.896628 (PMC9213885; doi:10.3389/fphar.2022.896628)
Supplement: Supplementary file 1 [file Table1.XLSX]

## Sheet: Sheet1
GJ-IF Experiment DATA Summary	Red marker number:Average	Blue marker:ANOVA results	Brown marker:Multiple comparisons
FIGURE2	1d TST Immobility time(s)	CON	GJ-IF(L)	GJ-IF(M)	GJ-IF(H)		ANOVA summary			Number of families	1
	1	72.21	102.58	19.05	16.89		F	15.21		Number of comparisons per family	3
	2	99.79	146.68	23.26	43		P value	<0.0001		Alpha	0.05
	3	29.42	74.95	25.63	25.63		P value summary	****
	4	122.47	126.26	35.26	37.89		Significant diff. among means (P < 0.05)?	Yes		Dunnett's multiple comparisons test	Mean Diff.	95.00% CI of diff.	Significant?	Summary	Adjusted P Value	A-?
	5	171.42	152.95	21.68	10.95		R square	0.5456		CON vs. GJ-IFL	-16.15	-48.18 to 15.89	No	ns	0.4647	B
	6	92.47	83.79	11.42	55.79					CON vs. GJ-IFM	54.9	22.25 to 87.55	Yes	***	0.0006	C
	7	31.79	124.74	22.58	32.79					CON vs. GJ-IFH	48.25	14.87 to 81.63	Yes	**	0.0031	D
	8	40.05	73.79	51.89	31.11
	9	65.58	64.79	18.89	25.84					Test details	Mean 1	Mean 2	Mean Diff.	SE of diff.	n1	n2
	10	80.5778	35.89	20.95	43.42					CON vs. GJ-IFL	80.58	96.72	-16.15	13.15	9	12
	11		77.95	31.84	32.331					CON vs. GJ-IFM	80.58	25.68	54.9	13.41	9	11
	12		96.32	25.6773						CON vs. GJ-IFH	80.58	32.33	48.25	13.7	9	10
			96.7242
	1d FST(s) Immobility time(s)	CON	GJ-IF(L)	GJ-IF(M)	GJ-IF(H)		ANOVA summary			Number of families	1
	1	141	73.76	84.28	74.6		F	3.685		Number of comparisons per family	3
	2	52.56	60.52	106.4	162.56		P value	0.0194		Alpha	0.05
	3	124.8	108.72	59.96	49.24		P value summary	*
	4	113.16	120.72	54.76	112.12		Significant diff. among means (P < 0.05)?	Yes		Dunnett's multiple comparisons test	Mean Diff.	95.00% CI of diff.	Significant?	Summary	Adjusted P Value	A-?
	5	83.32	153.2	34.72	117.32		R square	0.2124		CON vs. GJ-IFL	-8.704	-50.39 to 32.98	No	ns	0.9177	B
	6	135.36	75.2	25.04	92.68					CON vs. GJ-IFM	40.98	0.03706 to 81.93	Yes	*	0.0498	C
	7	156.64	197.28	10.24	46					CON vs. GJ-IFH	6.928	-36.61 to 50.46	No	ns	0.9604	D
	8	58.32	163.56	26.12	148.08
	9	80.08	125.36	118.8	90.36					Test details	Mean 1	Mean 2	Mean Diff.	SE of diff.	n1	n2
	10	78.32	76.68	123.76	61.32					CON vs. GJ-IFL	102.4	111.1	-8.704	17.14	10	12
	11	102.356	48.08	33	95.428					CON vs. GJ-IFM	102.4	61.37	40.98	16.84	10	13
	12		129.64	58.76						CON vs. GJ-IFH	102.4	95.43	6.928	17.91	10	10
	13		115.5	62
				64.408
	1d NSF Food intake	CON			GJ-IF(L)			GJ-IF(M)			GJ-IF(H)
		Food CONsumption(g)	Weight(g)	Latency/Weight	Food CONsumption(g)	Weight(g)	Latency/Weight	Food CONsumption(g)	Weight(g)	Latency/Weight	Food CONsumption(g)	Weight(g)	Latency/Weight		ANOVA summary			Number of families	1
	1	0.08	28.1	0.00284698	0.51	24	0.02125	1.14	28.51	0.039986	0.18	29.16	0.00617284		F	4.31		Number of comparisons per family	3
	2	0.06	27.55	0.00217786	0.84	25.29	0.0332147	0.86	20.88	0.0411877	0.34	25.91	0.0131223		P value	0.0119		Alpha	0.05
	3	0.26	30.04	0.00865513	0.61	23.65	0.0257928	0.16	21.72	0.00736648	0.2	26.95	0.00742115		P value summary	*
	4	0.36	25.42	0.0141621	1.1	23.72	0.0463744	1.05	27.35	0.0383912	0.01	28.58	0.000349895		Significant diff. among means (P < 0.05)?	Yes		Dunnett's multiple comparisons test	Mean Diff.	95.00% CI of diff.	Significant?	Summary	Adjusted P Value	A-?
	5	0.27	28.79	0.00937826	0.38	23.36	0.0162671	0.36	26.97	0.0133482	0.48	24.02	0.0199833		R square	0.2943		CON vs. GJ-IFL	-0.01154	-0.02396 to 0.0008714	No	ns	0.0731	B	GJ-IFL
	6	0.16	25.32	0.00631912	0.15	26.21	0.00572301	0.58	23.59	0.0245867	0.45	26.63	0.0168982					CON vs. GJ-IFM	-0.01706	-0.03038 to -0.003743	Yes	**	0.0094	C	GJ-IFM
	7	0.34	27.28	0.0124633	0.02	21.21	0.000942951	0.19	27.83	0.00682716	0.29	23.81	0.0121798					CON vs. GJ-IFH	-0.002888	-0.01530 to 0.009528	No	ns	0.8961	D	GJ-IFH
	8	0.02	24.17	0.000827472	0.19	24.54	0.00774246			0.0245276	0.19	26.64	0.00713213
	9	0.44	26.5	0.0166038	0.33	23.91	0.0138018				0.29	29.17	0.00994172					Test details	Mean 1	Mean 2	Mean Diff.	SE of diff.	n1	n2	q	DF
	10	0.03	24.1	0.00124481			0.0190121						0.0103557					CON vs. GJ-IFL	0.007468	0.01901	-0.01154	0.005008	10	9	2.305	31
				0.00746788														CON vs. GJ-IFM	0.007468	0.02453	-0.01706	0.005371	10	7	3.176	31
																		CON vs. GJ-IFH	0.007468	0.01036	-0.002888	0.005008	10	9	0.5767	31
	1d NSF Latency(s)	CON	GJ-IF(L)	GJ-IF(M)	GJ-IF(H)		ANOVA summary			Number of families	1
	1	115	104	81	340		F	3.837		Number of comparisons per family	3
	2	537	20	117	163		P value	0.0173		Alpha	0.05
	3	216	141	239	128		P value summary	*
	4	191	82	50	127		Significant diff. among means (P < 0.05)?	Yes		Dunnett's multiple comparisons test	Mean Diff.	95.00% CI of diff.	Significant?	Summary	Adjusted P Value	A-?
	5	87	36	162	341		R square	0.2373		CON vs. GJ-IFL	169.1	44.00 to 294.1	Yes	**	0.0059	B
	6	127	77	81	64					CON vs. GJ-IFM	117.3	-7.726 to 242.4	No	ns	0.0698	C
	7	73	103	168	58					CON vs. GJ-IFH	78.59	-49.26 to 206.4	No	ns	0.312	D
	8	605	52	96	53
	9	145	19	33	132					Test details	Mean 1	Mean 2	Mean Diff.	SE of diff.	n1	n2
	10	232.889	14	27	137					CON vs. GJ-IFL	232.9	63.82	169.1	51.26	9	11
	11		54	217	154.3					CON vs. GJ-IFM	232.9	115.5	117.3	51.26	9	11
			64.8	105.4						CON vs. GJ-IFH	232.9	154.3	78.59	52.4	9	10
FIGURE3	1d OPT Total distance(mm)	CON	GJ-IF(M)	t-test		1d Time in center(s)	CON	GJ-IF(M)	t-test
	1	12926.9	13560.6			1	51.52	51.12
	2	12945.3	18157.7			2	65.24	13.28
	3	11630.7	16155.4			3	39.96	46.28
	4	12844.7	14906			4	40.28	25.84
	5	14574.5	10025.8			5	35.16	61.84
	6	19554.3	17460.8			6	22.12	23.64
	7	16404.2	19757.2			7	23.96	12.56
	8	21392.1	14350.6			8	44.6	40.04
	9	14223.5	15646			9	36.4	43.72
	10	10354.1	15095.8			10	59.36	35.92
		14685	15511.6	p=0.5602			41.86	35.424	p=0.3553
FIGURE4	30min TST Immobility time(s)	CON	GJ-IF(M)	t-test		2h TST Immobility time(s)	CON	GJ-IF(M)	t-test		3d TST Immobility time(s)	CON	GJ-IF(M)	t-test		5d TST Immobility time(s)	CON	GJ-IF(M)	t-test		7d TST Immobility time(s)
	1	80.52	50.68			1	46.12	20.84			1	138.48	147.6			1	100.84	86.79			CON	GJ-IF(M)	t-test
	2	138.04	83.84			2	77.96	18.64			2	107.88	96.36			2	72.53	72		1	102.33	86.32
	3	102.68	35.52			3	81.92	17.76			3	169.68	20.84			3	136.68	61.58		2	136.08	72.36
	4	132.88	98.12			4	57.12	18.44			4	111.48	93.28			4	110.37	70.11		3	111	73.22
	5	97.84	85.04			5	99.28	56.76			5	95.4	147.88			5	108.53	68		4	123.28	65.47
	6	101.96	86.6			6	80.76	37.28			6	190.8	76.76			6	96.74	71.696		5	145.66
	7	89.92	86.96			7	40.32	60.84			7	192.64	92.76			7	153.63			6	89.04
	8	102.44	99.8			8	109	67.52			8	137.04	104.08			8	138.89			7	102.3
	9	144	66.8			9	128.8	56.24			9	142.925	86			9	104.05			8	105.46
	10	84.12	80.36				80.1422	39.3689	p=0.0037				96.1733	p=0.0228		10	91.89			9	121.9
		107.44	77.372	p=0.0062													113.584		p=0.0045	10	106.77
																					115.228	74.3425	p=0.0009
	3d FST Immobolity time(s)	CON	GJ-IF(M)	t-test		5d FST Immobolity time(s)				7d FST Immobolity time(s)
	1	103.42	88.16		1	CON	GJ-IF(M)	t-test		CON	GJ-IF(M)	t-test
	2	118.95	75.32		2	121.6	66.73		1	131.25	62.15
	3	128.63	71.79		3	102.4	81.25		2	108.94	73.07
	4	101	81.16		4	133.24	77.64		3	78.36	75.43
	5	76.37	96.21		5	98.04	84.54		4	113.23	83.29
	6	107.84	82.528		6	102.97	65.37		5	108.9	73.485
	7	129.16			7	111.39	75.106		6	134.4
	8	118.89			8	87.65			7	88.97
	9	125.58			9	94.35			8	109.79
	10	74.16			10	117.72			9	90.12
		108.4		p=0.0187	11	108.28			10	97.67
						107.764		p=0.0003		106.163		p=0.0051
	NSF Food intake(g)	3d				5d				7d				10d				14d
		CON	GJ-IF(M)	ttest		CON	GJ-IF(M)	ttest		CON	GJ-IF(M)	ttest		CON	GJ-IF(M)	ttest		CON	GJ-IF(M)	ttest
	1	0.0035461	0.0142241		1	0.0065031	0.00863214		1	0.00712589	0.00858086		1	0.0213148	0.0287474		1	0.0225531	0.0377815
	2	0.00326797	0.00535714		2	0.00845666	0.00711955		2	0.00687799	0.015098		2	0.0184447	0.0256472		2	0.0244812	0.044492
	3	0.003125	0.00944206		3	0.00585176	0.00860642		3	0.00581395	0.00677419		3	0.0232261	0.0282388		3	0.0244627	0.0352146
	4	0.00251799	0.00970464		4	0.00211289	0.0104971		4	0.00511182	0.0068128		4	0.0168539	0.029237		4	0.020863	0.0297473
	5	0.0025	0.00919118		5	0.00744269	0.0171561		5	0.00723764	0.00642595		5	0.0180941			5	0.0182701
	6	0.00708661	0.0045082		6	0.00153327	0.013149		6	0.00282725	0.0112657		6	0.0157287			6	0.0217341
	7	0.00852018	0.00638298		7	0.000294898	0.00785958		7	0.00901481	0.0159351		7	0.0182332			7	0.0191921
	8	0.00728745	0.0040724		8	0.0136768	0.0153846		8	0.0142349	0.014811		8	0.0251153			8	0.0247148
	9	0.00344828	0.00609137		9		0.00653188		9	0.00387944	0.00971168		9	0.0237236			9	0.0267658
	10	0.00533808	0.00897436			0.00573401	0.0110506	p=0.0285		0.00690263	0.0106017	p=0.0443	10	0.0219444			10	0.0192308
	11		0.00524193											0.0202679	0.0279676	p=0.0007		0.0222268	0.0368088	p=0.0117
	12		0.00521739
	13		0.00754717
		0.00466377	0.00779485	p=0.0215
	NSF Latency(s)	3d				5d				7d				10d				14d
		CON	GJ-IF(M)	ttest		CON	GJ-IF(M)	ttest		CON	GJ-IF(M)	ttest		CON	GJ-IF(M)	ttest		CON	GJ-IF(M)	ttest
	1	288	15		1	56	33		1	70	12		1	30	21		1	42	28
	2	115	35		2	51	29		2	58	12		2	44	26		2	39	31
	3	142	47		3	55	40		3	70	56		3	32	18		3	42	26
	4	51	51		4	158	63		4	76	43		4	26	13		4	32	25
	5	103	63		5	114	22		5	53	36		5	38			5	41
	6	67	39		6	140	37		6	37	55		6	46			6	56
	7	23	51		7	134	38		7	38	16		7	25			7	45
	8	80	62		8	158	15		8		20		8	38			8	49
	9	121	47		9		22			57.4286	31.25	p=0.0120	9	16			9	57
	10	35	95			108.25	33.2222	p=0.0004					10	27			10	33
	11	102.5	66	p=0.0215										32.2	19.5	p=0.0269		43.6	27.5	p=0.0033
			51.9091
FIGURE5	CUMS SPT	Baseline				1w				2w				3w
		CON	Veh	t-test		CON	Veh	t-test		CON	Veh	t-test		CON	Veh	t-test
	1	0.854478	0.724227		1	0.544944	0.585551		1	0.642857	0.834694		1	0.890625	0.145923
	2	0.695122	0.837736		2	0.835539	0.844444		2	0.864499	0.594286		2	0.849432	0.823913
	3	0.869458	0.870523		3	0.76947	0.621891		3	0.549784	0.774725		3	0.617816	0.582555
	4	0.665179	0.814229		4	0.962963	0.75		4	0.754098	0.711009		4	0.813218	0.485651
	5	0.501129	0.631579		5	0.451505	0.553236		5	0.843434	0.728679		5	0.707527	0.792793
	6	0.477064	0.760125		6	0.610656	0.845805		6	0.928058			6	0.633147	0.39604
	7	0.858934	0.77307		7	0.712743	0.700155		7	0.763788			7	0.682598	0.303665
	8	0.857732			8	0.673025				0.763788			8	0.707015	0.67086
	9	0.769608			9	0.864169						p=0.6591	9	0.739198
		0.727634		p=0.5274		0.71389							10	0.687211
								p=0.8658					11	0.766892		p=0.0145
	CUMS Weight	Baseline				1w				2w				3w
		CON	Veh	t-test		CON	Veh	t-test		CON	Veh	t-test		CON	Veh	t-test
	1	30.67	26.98		1	34.85	24.32		1	33.76	26		1	35.78	32.05
	2	27.11	29.83		2	36.83	27.36		2	36.75	27.39		2	35.86	30.05
	3	26.27	28.92		3	32.08	30.2		3	43.06	23.95		3	34.44	25.03
	4	31.26	30.66		4	30.94	26.69		4	36.64	26.9		4	38.41	30.56
	5	26.43	29.8		5	38.08	27.65		5	41.66	22.2		5	28.52	32.12
	6	26.41	26.73		6	32.26	27.3		6	35.68	24.41		6	43.86	27.76
	7	29.75	29.86		7	31.93	30.96		7	31.96	23.53		7	34.58	33.77
	8	28.78	26.19		8	28.62	27.19		8	36.48	24.61		8	43.95	25.48
	9	30.76	28.6212		9	26.3	23.83		9	34.27	24.06		9	36.37	29.57
		28.6044		p=0.9859	10	31.26	30.89		10	25.82	24.72		10	32.41	34.03
						32.315	27.639	p=0.0030	11	35.608	24.1			36.418	30.042	p=0.0023
									12		26.7
									13		22.4
									14		25.4
									15		25.5
											24.7913	p=0.0001
	CUMS 1d SPT	CON	Veh	GJ-IF(M)		ANOVA summary			Number of families	1
	1	0.707527	0.67086	0.662447		F	13.76		Number of comparisons per family	3
	2	0.633147	0.495562	0.63047		P value	<0.0001		Alpha	0.05
	3	0.682598	0.579674	0.672351		P value summary	****
	4	0.707015	0.365714	0.751553		Significant diff. among means (P < 0.05)?	Yes		Tukey's multiple comparisons test	Mean Diff.	95.00% CI of diff.	Significant?	Summary	Adjusted P Value
	5	0.739198	0.485804	0.652676		R square	0.5048		CON vs. Veh	0.2034	0.1018 to 0.3050	Yes	****	<0.0001	A-B
	6	0.687211	0.408333	0.560459					CON vs. GJ-IF	0.04149	-0.06012 to 0.1431	No	ns	0.5756	A-C
	7	0.766892	0.41247	0.673152					Veh vs. GJ-IF	-0.1619	-0.2635 to -0.06032	Yes	**	0.0014	B-C
	8	0.782506	0.573626	0.659091
	9	0.660656	0.773694	0.743028					Test details	Mean 1	Mean 2	Mean Diff.	SE of diff.	n1	n2
	10	0.826141	0.393043	0.772812					CON vs. Veh	0.7193	0.5159	0.2034	0.04098	10	10
		0.719289	0.515878	0.677804					CON vs. GJ-IF	0.7193	0.6778	0.04149	0.04098	10	10
									Veh vs. GJ-IF	0.5159	0.6778	-0.1619	0.04098	10	10
	CUMS 10d SPT	CON	Veh	GJ-IF(M)		ANOVA summary			Number of families	1
	1	0.659375	0.332237	0.69589		F	76.6		Number of comparisons per family	3
	2	0.657025	0.30033	0.743842		P value	<0.0001		Alpha	0.05
	3	0.628571	0.284247	0.714903		P value summary	****
	4	0.681287	0.304598	0.586338		Significant diff. among means (P < 0.05)?	Yes		Tukey's multiple comparisons test	Mean Diff.	95.00% CI of diff.	Significant?	Summary	Adjusted P Value
	5	0.641509	0.305353	0.580376		R square	0.9218		CON vs. Veh	0.3472	0.2645 to 0.4299	Yes	****	<0.0001	A-B
	6	0.647312		0.588496					CON vs. GJ-IF	0.0008724	-0.07309 to 0.07484	No	ns	0.9995	A-C
		0.652513		0.651641					Veh vs. GJ-IF	-0.3463	-0.4290 to -0.2636	Yes	****	<0.0001	B-C
									Test details	Mean 1	Mean 2	Mean Diff.	SE of diff.	n1	n2
									CON vs. Veh	0.6525	0.3054	0.3472	0.03132	6	4
									CON vs. GJ-IF	0.6525	0.6516	0.0008724	0.02801	6	6
									Veh vs. GJ-IF	0.3054	0.6516	-0.3463	0.03132	4	6
FIGURE6	CUMS 1d TST	CON	Veh	GJ-IF(M)		ANOVA summary			Number of families	1
	1	99.84	158.88	120.2		F	47.01		Number of comparisons per family	3
	2	89.04	187.08	66.28		P value	<0.0001		Alpha	0.05
	3	118.64	166	81.4		P value summary	****
	4	106.08	170.52	105.48		Significant diff. among means (P < 0.05)?	Yes		Tukey's multiple comparisons test	Mean Diff.	95.00% CI of diff.	Significant?	Summary	Adjusted P Value
	5	100.6	169.08	131.28		R square	0.7769		CON vs. Veh	-64.66	-83.32 to -45.99	Yes	****	<0.0001	A-B
	6	85.6	173.76	77.48					CON vs. GJ-IF(M)	-2.972	-21.64 to 15.70	No	ns	0.918	A-C
	7	86.4	144.32	80.64					Veh vs. GJ-IF(M)	61.68	43.02 to 80.35	Yes	****	<0.0001	B-C
	8	95.36	139.12	100.36
	9	76.4	138.28	115.56					Test details	Mean 1	Mean 2	Mean Diff.	SE of diff.	n1	n2	q	DF
	10	96.56	154.04	105.56					CON vs. Veh	95.45	160.1	-64.66	7.529	10	10	12.14	27
		95.452	160.108	98.424					CON vs. GJ-IF(M)	95.45	98.42	-2.972	7.529	10	10	0.5582	27
									Veh vs. GJ-IF(M)	160.1	98.42	61.68	7.529	10	10	11.59	27
	CUMS 3d TST	CON	Veh	GJ-IF(M)		ANOVA summary			Number of families	1
	1	103.54	153.8	104.78		F	35.43		Number of comparisons per family	3
	2	111.53	173.42	111.92		P value	<0.0001		Alpha	0.05
	3	108.67	151.29	110.71		P value summary	****
	4	121.35	148.77	121.83		Significant diff. among means (P < 0.05)?	Yes		Tukey's multiple comparisons test	Mean Diff.	95.00% CI of diff.	Significant?	Summary	Adjusted P Value
	5	91.26	160.45	105.47		R square	0.8158		CON vs. Veh	-49.46	-66.39 to -32.53	Yes	****	<0.0001	A-B
	6	93.55	138.94	121.88					CON vs. GJ-IF(M)	-4.492	-20.81 to 11.82	No	ns	0.7608	A-C
	7	104.983	154.445	89.74					Veh vs. GJ-IF(M)	44.97	28.66 to 61.28	Yes	****	<0.0001	B-C
				109.476
									Test details	Mean 1	Mean 2	Mean Diff.	SE of diff.	n1	n2	q	DF
									CON vs. Veh	105	154.4	-49.46	6.561	6	6	10.66	16
									CON vs. GJ-IF(M)	105	109.5	-4.492	6.322	6	7	1.005	16
									Veh vs. GJ-IF(M)	154.4	109.5	44.97	6.322	6	7	10.06	16
	CUMS 7d TST	CON	Veh	GJ-IF(M)		ANOVA summary			Number of families	1
	1	111.44	146.73	90.87		F	38.06		Number of comparisons per family	3
	2	103.56	165.39	121.08		P value	<0.0001		Alpha	0.05
	3	121.38	148.98	105.4		P value summary	****
	4	109.66	161.27	110		Significant diff. among means (P < 0.05)?	Yes		Tukey's multiple comparisons test	Mean Diff.	95.00% CI of diff.	Significant?	Summary	Adjusted P Value
	5	79.06	151.28	103.67		R square	0.8263		CON vs. Veh	-48.09	-64.40 to -31.78	Yes	****	<0.0001	A-B
	6	102.43	142.42	102.83					CON vs. GJ-IF(M)	-1.835	-17.55 to 13.88	No	ns	0.9513	A-C
	7	104.588	152.678	111.11					Veh vs. GJ-IF(M)	46.26	30.54 to 61.97	Yes	****	<0.0001	B-C
				106.423
									Test details	Mean 1	Mean 2	Mean Diff.	SE of diff.	n1	n2	q
									CON vs. Veh	104.6	152.7	-48.09	6.319	6	6	10.76
									CON vs. GJ-IF(M)	104.6	106.4	-1.835	6.089	6	7	0.4261
									Veh vs. GJ-IF(M)	152.7	106.4	46.26	6.089	6	7	10.74
	CUMS 2d FST	CON	Veh	GJ-IF(M)		ANOVA summary			Number of families	1
	1	104.76	166.2	110		F	33.78		Number of comparisons per family	3
	2	103.68	158.52	81.52		P value	<0.0001		Alpha	0.05
	3	114.16	164.52	77.6		P value summary	****
	4	83.08	155.96	89.12		Significant diff. among means (P < 0.05)?	Yes		Tukey's multiple comparisons test	Mean Diff.	95.00% CI of diff.	Significant?	Summary	Adjusted P Value
	5	117.84	140.76	92		R square	0.7379		104.76 vs. 166.2	-54.49	-73.99 to -34.98	Yes	****	<0.0001	A-B
	6	117.04	149.6	126.32					104.76 vs. 110	2.156	-17.35 to 21.66	No	ns	0.959	A-C
	7	84.4	159.96	126.96					166.2 vs. 110	56.64	37.14 to 76.15	Yes	****	<0.0001	B-C
	8	108.68	160.32	136.04
	9	107.84	154.32	74.96					Test details	Mean 1	Mean 2	Mean Diff.	SE of diff.	n1	n2	q	DF
	10	92.52	175.68	105.32					104.76 vs. 166.2	103.2	157.7	-54.49	7.81	9	9	9.866	24
		103.4	158.584	101.984					104.76 vs. 110	103.2	101.1	2.156	7.81	9	9	0.3903	24
									166.2 vs. 110	157.7	101.1	56.64	7.81	9	9	10.26	24
	CUMS 3d FST	CON	Veh	GJ-IF(M)		ANOVA summary			Number of families	1
	1	123.41	163.44	102.72		F	92.23		Number of comparisons per family	3
	2	108.73	159.9	111.82		P value	<0.0001		Alpha	0.05
	3	116.04	147.64	108.91		P value summary	****
	4	108.72	153.68	121.35		Significant diff. among means (P < 0.05)?	Yes		Tukey's multiple comparisons test	Mean Diff.	95.00% CI of diff.	Significant?	Summary	Adjusted P Value
	5	115.45	153.45	119.07		R square	0.9202		CON vs. Veh	-43.37	-53.24 to -33.49	Yes	****	<0.0001	A-B
	6	107.17	161.6	102.18					CON vs. GJ-IF(M)	1.926	-7.590 to 11.44	No	ns	0.8617	A-C
	7	113.253	156.618	113.24					Veh vs. GJ-IF(M)	45.29	35.77 to 54.81	Yes	****	<0.0001	B-C
				111.327
									Test details	Mean 1	Mean 2	Mean Diff.	SE of diff.	n1	n2	q	DF
									CON vs. Veh	113.3	156.6	-43.37	3.827	6	6	16.02	16
									CON vs. GJ-IF(M)	113.3	111.3	1.926	3.688	6	7	0.7386	16
									Veh vs. GJ-IF(M)	156.6	111.3	45.29	3.688	6	7	17.37	16
	CUMS 7d FST	CON	Veh	GJ-IF(M)		ANOVA summary			Number of families	1
	1	114.29	151.08	112.32		F	101		Number of comparisons per family	3
	2	102.37	142.3	111.2		P value	<0.0001		Alpha	0.05
	3	112.12	144.73	109.78		P value summary	****
	4	109.89	149.08	108.88		Significant diff. among means (P < 0.05)?	Yes		Tukey's multiple comparisons test	Mean Diff.	95.00% CI of diff.	Significant?	Summary	Adjusted P Value
	5	103.29	152.52	112.36		R square	0.9266		CON vs. Veh	-40.32	-48.95 to -31.68	Yes	****	<0.0001	A-B
	6	106.47	150.62	106.73					CON vs. GJ-IF(M)	0.606	-7.713 to 8.925	No	ns	0.9807	A-C
	7	108.072	148.388	90.99					Veh vs. GJ-IF(M)	40.92	32.60 to 49.24	Yes	****	<0.0001	B-C
				107.466
									Test details	Mean 1	Mean 2	Mean Diff.	SE of diff.	n1	n2	q	DF
									CON vs. Veh	108.1	148.4	-40.32	3.346	6	6	17.04	16
									CON vs. GJ-IF(M)	108.1	107.5	0.606	3.224	6	7	0.2658	16
									Veh vs. GJ-IF(M)	148.4	107.5	40.92	3.224	6	7	17.95	16
	CUMS 1d NSF food intake	CON	Veh	GJ-IF(M)		ANOVA summary			Number of families	1
	1	0.0106923	0.00298805	0.0120301		F	13.55		Number of comparisons per family	3
	2	0.0123093	0.00281849	0.0160229		P value	<0.0001		Alpha	0.05
	3	0.0115363	0.00267201	0.0079096		P value summary	****
	4	0.0124906	0.00157381	0.0127805		Significant diff. among means (P < 0.05)?	Yes		Tukey's multiple comparisons test	Mean Diff.	95.00% CI of diff.	Significant?	Summary	Adjusted P Value
	5	0.00673968	0.00218043	0.0226105		R square	0.5104		CON vs. Veh	0.006427	0.001485 to 0.01137	Yes	**	0.009	A-B
	6	0.00767482	0.00662052	0.0215569					CON vs. GJ-IF(M)	-0.003519	-0.008460 to 0.001422	No	ns	0.1994	A-C
	7	0.0122932	0.0130964	0.011377					Veh vs. GJ-IF(M)	-0.009946	-0.01476 to -0.005137	Yes	****	<0.0001	B-C
	8	0.019856	0.000706964	0.00991366
	9	0.00545405	0.0047804	0.0176783					Test details	Mean 1	Mean 2	Mean Diff.	SE of diff.	n1	n2	q	DF
	10	0.0110052	0.00834939	0.0133657					CON vs. Veh	0.01101	0.004579	0.006427	0.001988	9	10	4.571	26
			0.00457864	0.0145245					CON vs. GJ-IF(M)	0.01101	0.01452	-0.003519	0.001988	9	10	2.503	26
									Veh vs. GJ-IF(M)	0.004579	0.01452	-0.009946	0.001935	10	10	7.267	26
	CUMS 3d NSF food intake	CON	Veh	GJ-IF(M)		ANOVA summary			Number of families	1
	1	0.0115189	0.00431034	0.00993677		F	29.85		Number of comparisons per family	3
	2	0.00996767	0.00170551	0.0137496		P value	<0.0001		Alpha	0.05
	3	0.0101868	0.00375704	0.0111844		P value summary	****
	4	0.0112472	0.00611522	0.0167256		Significant diff. among means (P < 0.05)?	Yes		Tukey's multiple comparisons test	Mean Diff.	95.00% CI of diff.	Significant?	Summary	Adjusted P Value
	5	0.00786075	0.0011217	0.0267062		R square	0.6966		CON vs. Veh	0.01069	0.006294 to 0.01509	Yes	****	<0.0001	A-B
	6	0.0187981	0.00302206	0.0145396					CON vs. GJ-IF(M)	-0.002188	-0.006470 to 0.002094	No	ns	0.4245	A-C
	7	0.0163934	0.00349984	0.0202461					Veh vs. GJ-IF(M)	-0.01288	-0.01728 to -0.008482	Yes	****	<0.0001	B-C
	8	0.0196338	0.00165997	0.0137292
	9	0.013005	0.000627411	0.0168886					Test details	Mean 1	Mean 2	Mean Diff.	SE of diff.	n1	n2	q	DF
	10	0.0170173	0.00286879	0.0138018					CON vs. Veh	0.01356	0.002869	0.01069	0.001771	10	9	8.542	26
		0.0135629		0.0157508					CON vs. GJ-IF(M)	0.01356	0.01575	-0.002188	0.001723	10	10	1.795	26
									Veh vs. GJ-IF(M)	0.002869	0.01575	-0.01288	0.001771	9	10	10.29	26
	CUMS 5d NSF food intake	CON	Veh	GJ-IF(M)		ANOVA summary			Number of families	1
	1	0.0133654	0.00398406	0.0201504		F	51.86		Number of comparisons per family	3
	2	0.0165908	0.00253664	0.0223176		P value	<0.0001		Alpha	0.05
	3	0.0199775	0.00567802	0.0152542		P value summary	****
	4	0.022733	0.00125905	0.0187032		Significant diff. among means (P < 0.05)?	Yes		Tukey's multiple comparisons test	Mean Diff.	95.00% CI of diff.	Significant?	Summary	Adjusted P Value
	5	0.0106712	0.00626874	0.0167866		R square	0.7934		CON vs. Veh	0.01239	0.008891 to 0.01589	Yes	****	<0.0001	A-B
	6	0.0187607	0.00872705	0.0151697					CON vs. GJ-IF(M)	-0.0001074	-0.003606 to 0.003391	No	ns	0.9968	A-C
	7	0.0194457	0.00498909	0.0160847					Veh vs. GJ-IF(M)	-0.0125	-0.01600 to -0.008999	Yes	****	<0.0001	B-C
	8	0.0196378	0.00353482	0.0166294
	9	0.0158167	0.0023902	0.0109016					Test details	Mean 1	Mean 2	Mean Diff.	SE of diff.	n1	n2	q	DF
	10	0.0139733	0.00770713	0.0200486					CON vs. Veh	0.0171	0.004707	0.01239	0.001411	10	10	12.42	27
		0.0170972	0.00470748	0.0172046					CON vs. GJ-IF(M)	0.0171	0.0172	-0.0001074	0.001411	10	10	0.1076	27
									Veh vs. GJ-IF(M)	0.004707	0.0172	-0.0125	0.001411	10	10	12.53	27
	CUMS 7d NSF food intake	CON	Veh	GJ-IF(M)		ANOVA summary			Number of families	1
	1	0.0221747	0.00066357	0.0247318		F	100.1		Number of comparisons per family	3
	2	0.0174544	0.00328064	0.0215311		P value	<0.0001		Alpha	0.05
	3	0.0234282	0.0022846	0.0182388		P value summary	****
	4	0.0188436	0.00603419	0.0235177		Significant diff. among means (P < 0.05)?	Yes		Tukey's multiple comparisons test	Mean Diff.	95.00% CI of diff.	Significant?	Summary	Adjusted P Value
	5	0.0181818	0.00299177	0.0203063		R square	0.8929		CON vs. Veh	0.01621	0.01287 to 0.01955	Yes	****	<0.0001	A-B
	6	0.0152168	0.00448	0.0191135					CON vs. GJ-IF(M)	-0.001199	-0.004228 to 0.001831	No	ns	0.5913	A-C
	7	0.0226594	0.00543675	0.0246864					Veh vs. GJ-IF(M)	-0.01741	-0.02075 to -0.01407	Yes	****	<0.0001	B-C
	8	0.0235266	0.00359593	0.0203941
	9	0.0169988		0.0219927					Test details	Mean 1	Mean 2	Mean Diff.	SE of diff.	n1	n2	q	DF
	10	0.0195896		0.0155475					CON vs. Veh	0.01981	0.003596	0.01621	0.001337	10	7	17.15	24
		0.0198074		0.021006					CON vs. GJ-IF(M)	0.01981	0.02101	-0.001199	0.001213	10	10	1.397	24
									Veh vs. GJ-IF(M)	0.003596	0.02101	-0.01741	0.001337	7	10	18.42	24
	CUMS 10d NSF food intake	CON	Veh	GJ-IF(M)		ANOVA summary			Number of families	1
	1	0.0237133	0.000347584	0.0251709		F	56.86		Number of comparisons per family	3
	2	0.0234062	0.00335196	0.0209924		P value	<0.0001		Alpha	0.05
	3	0.0180723	0.00143833	0.024557		P value summary	****
	4	0.0225629	0.00701208	0.022593		Significant diff. among means (P < 0.05)?	Yes		Tukey's multiple comparisons test	Mean Diff.	95.00% CI of diff.	Significant?	Summary	Adjusted P Value
	5	0.0172911	0.00275656	0.0202124		R square	0.8974		CON vs. Veh	0.01696	0.01173 to 0.02218	Yes	****	<0.0001	A-B
	6	0.0149212		0.0259788					CON vs. GJ-IF(M)	-0.003256	-0.007928 to 0.001416	No	ns	0.1954	A-C
		0.0199945		0.0232507					Veh vs. GJ-IF(M)	-0.02021	-0.02544 to -0.01499	Yes	****	<0.0001	B-C
									Test details	Mean 1	Mean 2	Mean Diff.	SE of diff.	n1	n2	q	DF
									CON vs. Veh	0.01999	0.003037	0.01696	0.001978	6	4	12.12	13
									CON vs. GJ-IF(M)	0.01999	0.02325	-0.003256	0.001769	6	6	2.603	13
									Veh vs. GJ-IF(M)	0.003037	0.02325	-0.02021	0.001978	4	6	14.45	13
	CUMS 14d NSF food intake	CON	Veh	GJ-IF(M)		ANOVA summary			Number of families	1
	1	0.0208244	0.00854075	0.0226337		F	51.67		Number of comparisons per family	3
	2	0.0217114	0.00675839	0.0169618		P value	<0.0001		Alpha	0.05
	3	0.0185881	0.00955254	0.0196185		P value summary	****
	4	0.0148737	0.00813236	0.0157579		Significant diff. among means (P < 0.05)?	Yes		Tukey's multiple comparisons test	Mean Diff.	95.00% CI of diff.	Significant?	Summary	Adjusted P Value
	5	0.0178606	0.00697134	0.0187483		R square	0.8659		CON vs. Veh	0.011	0.007806 to 0.01420	Yes	****	<0.0001	A-B
	6	0.0200573	0.00793042	0.0202149					CON vs. GJ-IF(M)	0.000443	-0.002640 to 0.003525	No	ns	0.9273	A-C
	7	0.0189859	0.00798097	0.0158651					Veh vs. GJ-IF(M)	-0.01056	-0.01364 to -0.007479	Yes	****	<0.0001	B-C
				0.0185429
									Test details	Mean 1	Mean 2	Mean Diff.	SE of diff.	n1	n2	q	DF
									CON vs. Veh	0.01899	0.007981	0.011	0.00124	6	6	12.55	16
									CON vs. GJ-IF(M)	0.01899	0.01854	0.000443	0.001195	6	7	0.5244	16
									Veh vs. GJ-IF(M)	0.007981	0.01854	-0.01056	0.001195	6	7	12.5	16
	CUMS 1d NSF Latency	CON	Veh	GJ-IF(M)		ANOVA summary			Number of families	1
	1	25	86	31		F	81.88		Number of comparisons per family	3
	2	16	64	23		P value	<0.0001		Alpha	0.05
	3	23	48	26		P value summary	****
	4	28	71	18		Significant diff. among means (P < 0.05)?	Yes		Tukey's multiple comparisons test	Mean Diff.	95.00% CI of diff.	Significant?	Summary	Adjusted P Value
	5	37	75	15		R square	0.8585		CON vs. Veh	-42.1	-51.82 to -32.38	Yes	****	<0.0001	A-B
	6	41	61	24					CON vs. GJ-IF(M)	2.6	-7.122 to 12.32	No	ns	0.7866	A-C
	7	24	78	31					Veh vs. GJ-IF(M)	44.7	34.98 to 54.42	Yes	****	<0.0001	B-C
	8	13	61	33
	9	27	76	17					Test details	Mean 1	Mean 2	Mean Diff.	SE of diff.	n1	n2	q	DF
	10	31	66	21					CON vs. Veh	26.5	68.6	-42.1	3.921	10	10	15.18	27
		26.5	68.6	23.9					CON vs. GJ-IF(M)	26.5	23.9	2.6	3.921	10	10	0.9377	27
									Veh vs. GJ-IF(M)	68.6	23.9	44.7	3.921	10	10	16.12	27
	CUMS 3d NSF Latency	CON	Veh	GJ-IF(M)		ANOVA summary			Number of families	1
	1	9	47	11		F	46.74		Number of comparisons per family	3
	2	11	67	23		P value	<0.0001		Alpha	0.05
	3	21	56	14		P value summary	****
	4	10	45	15		Significant diff. among means (P < 0.05)?	Yes		Tukey's multiple comparisons test	Mean Diff.	95.00% CI of diff.	Significant?	Summary	Adjusted P Value
	5	24	39	9		R square	0.7957		CON vs. Veh	-35.23	-45.83 to -24.63	Yes	****	<0.0001	A-B
	6	16	68	14					CON vs. GJ-IF(M)	2.5	-7.116 to 12.12	No	ns	0.7946	A-C
	7	7	52	11					Veh vs. GJ-IF(M)	37.73	27.13 to 48.33	Yes	****	<0.0001	B-C
	8	31	53.4286	18
	9	25		30					Test details	Mean 1	Mean 2	Mean Diff.	SE of diff.	n1	n2	q	DF
	10	28		12					CON vs. Veh	18.2	53.43	-35.23	4.243	10	7	11.74	24
		18.2		15.7					CON vs. GJ-IF(M)	18.2	15.7	2.5	3.851	10	10	0.9181	24
									Veh vs. GJ-IF(M)	53.43	15.7	37.73	4.243	7	10	12.57	24
	CUMS 5d NSF Latency	CON	Veh	GJ-IF(M)		ANOVA summary			Number of families	1
	1	11	79	31		F	71.58		Number of comparisons per family	3
	2	14	86	16		P value	<0.0001		Alpha	0.05
	3	26	56	22		P value summary	****
	4	28	58	20		Significant diff. among means (P < 0.05)?	Yes		Tukey's multiple comparisons test	Mean Diff.	95.00% CI of diff.	Significant?	Summary	Adjusted P Value
	5	31	73	18		R square	0.8413		CON vs. Veh	-54.2	-66.92 to -41.48	Yes	****	<0.0001	A-B
	6	15	63	37					CON vs. GJ-IF(M)	-2.1	-14.82 to 10.62	No	ns	0.9121	A-C
	7	14	62	40					Veh vs. GJ-IF(M)	52.1	39.38 to 64.82	Yes	****	<0.0001	B-C
	8	27	81	25
	9	24	90	11					Test details	Mean 1	Mean 2	Mean Diff.	SE of diff.	n1	n2	q	DF
	10	19	103	10					CON vs. Veh	20.9	75.1	-54.2	5.132	10	10	14.94	27
		20.9	75.1	23					CON vs. GJ-IF(M)	20.9	23	-2.1	5.132	10	10	0.5787	27
									Veh vs. GJ-IF(M)	75.1	23	52.1	5.132	10	10	14.36	27
	CUMS 7d NSF Latency	CON	Veh	GJ-IF(M)		ANOVA summary			Number of families	1
	1	43	103	24		F	55.29		Number of comparisons per family	3
	2	48	68	37		P value	<0.0001		Alpha	0.05
	3	35	92	54		P value summary	****
	4	47	96	42		Significant diff. among means (P < 0.05)?	Yes		Tukey's multiple comparisons test	Mean Diff.	95.00% CI of diff.	Significant?	Summary	Adjusted P Value
	5	39	105	13		R square	0.8404		43 vs. 103	-57.17	-72.83 to -41.51	Yes	****	<0.0001	A-B
	6	36	111	29					43 vs. 24	2.444	-11.56 to 16.45	No	ns	0.8993	A-C
	7	21	103	34					103 vs. 24	59.61	43.95 to 75.27	Yes	****	<0.0001	B-C
	8	45	96.8571	33
	9	31		35					Test details	Mean 1	Mean 2	Mean Diff.	SE of diff.	n1	n2	q	DF
	10	46		49					43 vs. 103	38.67	95.83	-57.17	6.213	9	6	13.01	21
		39.1		35					43 vs. 24	38.67	36.22	2.444	5.557	9	9	0.6221	21
									103 vs. 24	95.83	36.22	59.61	6.213	6	9	13.57	21
	CUMS 10d NSF Latency	CON	Veh	GJ-IF(M)		ANOVA summary			Number of families	1
	1	34	209	28		F	45.78		Number of comparisons per family	3
	2	36	118	27		P value	<0.0001		Alpha	0.05
	3	27	121	29		P value summary	****
	4	32	134	36		Significant diff. among means (P < 0.05)?	Yes		Tukey's multiple comparisons test	Mean Diff.	95.00% CI of diff.	Significant?	Summary	Adjusted P Value
	5	21	145.5	27		R square	0.8757		CON vs. Veh	-116	-151.8 to -80.21	Yes	****	<0.0001	A-B
	6	27		30					CON vs. GJ-IF(M)	0	-32.01 to 32.01	No	ns	>0.9999	A-C
		29.5		29.5					Veh vs. GJ-IF(M)	116	80.21 to 151.8	Yes	****	<0.0001	B-C
									Test details	Mean 1	Mean 2	Mean Diff.	SE of diff.	n1	n2	q	DF
									CON vs. Veh	29.5	145.5	-116	13.55	6	4	12.1	13
									CON vs. GJ-IF(M)	29.5	29.5	0	12.12	6	6	0	13
									Veh vs. GJ-IF(M)	145.5	29.5	116	13.55	4	6	12.1	13
	CUMS 14d NSF Latency	CON	Veh	GJ-IF(M)		ANOVA summary			Number of families	1
	1	46	121	57		F	167.1		Number of comparisons per family	3
	2	48	108	51		P value	<0.0001		Alpha	0.05
	3	53	119	61		P value summary	****
	4	49	131	64		Significant diff. among means (P < 0.05)?	Yes		Tukey's multiple comparisons test	Mean Diff.	95.00% CI of diff.	Significant?	Summary	Adjusted P Value
	5	44	105	50		R square	0.9543		CON vs. Veh	-66.33	-76.77 to -55.89	Yes	****	<0.0001	A-B
	6	57	111	49					CON vs. GJ-IF(M)	-6.214	-16.27 to 3.846	No	ns	0.2767	A-C
	7	49.5	115.833	58					Veh vs. GJ-IF(M)	60.12	50.06 to 70.18	Yes	****	<0.0001	B-C
				55.7143
									Test details	Mean 1	Mean 2	Mean Diff.	SE of diff.	n1	n2	q	DF
									CON vs. Veh	49.5	115.8	-66.33	4.046	6	6	23.19	16
									CON vs. GJ-IF(M)	49.5	55.71	-6.214	3.899	6	7	2.254	16
									Veh vs. GJ-IF(M)	115.8	55.71	60.12	3.899	6	7	21.81	16
FIGURE7	PKA(2h, 24h)
	2h		PKA	tubulin	PKA/Tubulin	Average	t-test		24h		PKA	TUBULIN	PKA/TUBULIN		t-test
	1	CON	1280	16170	0.0791589				1	CON	21942	12179	1.80163
	2	CON	2218	10443	0.212391				2	CON	14596	10533	1.38574
	3	CON	4781	15545	0.307559				3	CON	18968	12734	1.48956
	4	CON	7260	23925	0.303448				4	CON	14921	7145	2.08831
	5	CON	7633	32497	0.234883				5	CON	40713	18919	2.15196
	6	CON	5192	30659	0.169347				6	CON	44563	22249	2.00292	1.82002
	7	CON	9068	22766	0.398313	0.243586			1	GJ-IF	47281	17061	2.77129
	1	GJ-IF	8416	26568	0.316772				2	GJ-IF	23886	9528	2.50693
	2	GJ-IF	8470	29151	0.290556				3	GJ-IF	29480	10664	2.76444
	3	GJ-IF	3980	25459	0.15633				4	GJ-IF	20756	4700	4.41617
	4	GJ-IF	6357	25350	0.250769				5	GJ-IF	21865	6537	3.34481
	5	GJ-IF	4836	27615	0.175122				6	GJ-IF	27870	8942	3.11675	3.1534	p=0.0015
	6	GJ-IF	9850	27026	0.364464
	7	GJ-IF	8114	29538	0.274697	0.261244	p=0.7217
	p-CREB(2h, 24h)
	2h		p-CREB	Tubulin	p-CREB/Tubulin(Ratio1)	CREB	Tubulin	CREB/Tubulin(Ratio2)	RATIO3(Ratio1/Ratio2)	Average	t-test		24h		p-CREB	Tubulin	p-CREB/Tubulin(Ratio1)	CREB	Tubulin	CREB/Tubulin(Ratio2)	RATIO3(Ratio1/Ratio2)	Average	t-test
	1	CON	6274	16566	0.378728	45081	61334	0.735008	0.51527				1	CON	21370	28726	0.743925	22933	25448	0.901171	0.82551
	2	CON	3465	12358	0.280385	22402	43364	0.516604	0.542747				2	CON	23149	23498	0.985148	14012	25300	0.553834	1.77878
	3	CON	5244	14055	0.373106	36420	41686	0.873675	0.427053				3	CON	20756	28518	0.727821	15668	20016	0.782774	0.929797
	4	CON	13270	24247	0.547284	36364	53258	0.682789	0.801542				4	CON	25835	13516	1.91144	12567	22106	0.568488	3.36232
	5	CON	15406	29327	0.525318	19449	37812	0.514361	1.0213	0.661583			5	CON	23396	13153	1.77876	13089	17588	0.744201	2.39016
	1	GJ-IF	6834	16218	0.421384	10006	27002	0.370565	1.13714				6	CON	34533	32704	1.05593	17857	38332	0.465851	2.26666
	2	GJ-IF	9649	19349	0.498682	12136	23872	0.508378	0.980928				7	CON	35282	30842	1.14396	20543	43238	0.475114	2.40776	1.99443
	3	GJ-IF	7054	19886	0.354722	5886	17516	0.336036	1.05561				1	GJ-IF	46553	24833	1.87464	14705	30939	0.47529	3.94421
	4	GJ-IF	8354	17089	0.488852	6104	19461	0.313653	1.55858				2	GJ-IF	39134	16250	2.40825	18341	22990	0.797782	3.01868
	5	GJ-IF	8325	19802	0.420412	9524	23468	0.405829	1.03593				3	GJ-IF	46744	25391	1.84097	20890	29202	0.715362	2.57348
	6	GJ-IF	8663	20008	0.432977	7570	26210	0.288821	1.49912	1.21122	p=0.0053		4	GJ-IF	37896	15549	2.4372	14813	16825	0.880416	2.76824
													5	GJ-IF	63836	19069	3.34763	11555	15559	0.742657	4.50764	3.36245	P=0.0228
FIGURE8	Synapsin1(30min, 2h, 24h)
																	24h
	30min		Synapsin1	Tubulin	Synapsin1/Tubulin	Average	t-test		2h		Synapsin1	Tubulin	Synapsin1/Tubulin	Average	t-test				Synapsin1	tubulin	Synapsin1/tubulin	Average	t-test
	1	CON	42601	37262	1.14328				1	CON	23481	34017	0.690273				1	CON	29697	26039	1.14048
	2	CON	39851	29513	1.35029				2	CON	25357	35581	0.712656				2	CON	27579	27910	0.98814
	3	CON	44420	31427	1.41343				3	CON	31281	37199	0.84091				3	CON	32684	19557	1.67122
	4	CON	48862	35803	1.36475	1.31794			4	CON	25482	33424	0.762386				4	CON	31431	27702	1.13461
	1	GJ-IF	48042	35223	1.36394				5	CON	33630	38985	0.862639				5	CON	51470	21796	2.36144
	2	GJ-IF	40589	41429	0.979724				6	CON	40336	35162	1.14715				6	CON	51068	29843	1.71122
	3	GJ-IF	36167	26257	1.37742				7	CON	50871	42763	1.1896	0.886516			7	CON	70889	34217	2.07175	1.58269
	4	GJ-IF	64956	31752	2.04573	1.4417	p=0.6089		1	GJ-IF	44627	33801	1.32029				1	GJ-IF	65830	30490	2.15907
									2	GJ-IF	44333	40403	1.09727				2	GJ-IF	66918	24011	2.78697
									3	GJ-IF	52256	43669	1.19664				3	GJ-IF	38374	32204	1.19159
									4	GJ-IF	48805	29740	1.64106				4	GJ-IF	33378	19587	1.70409
									5	GJ-IF	37733	28508	1.32359				5	GJ-IF	51100	19403	2.63361
									6	GJ-IF	41157	45198	0.910593				6	GJ-IF	43238	24595	1.758
									7	GJ-IF	61830	22589	2.73717	1.46094	p=0.0349		7	GJ-IF	50319	25841	1.94725	2.0258	p=0.1488
	BDNF(30min, 2h, 24h)
	30min		BDNF	Tubulin	BDNF/Tubulin	Average	t-test		2h		BDNF	Tubulin	BDNF/Tubulin	Average	t-test		24h		BDNF	Tubulin	BDNF/Tubulin	Average	t-test
	1	CON	3390	40331	0.0840544				1	CON	6619	13006	0.508919				1	CON	34835	40423	0.861762
	2	CON	13554	18900	0.717143				2	CON	5783	9531	0.606757				2	CON	38933	27707	1.40517
	3	CON	19308	10885	1.77382				3	CON	9952	20578	0.483623				3	CON	18794	33136	0.567178
	4	CON	31190	14671	2.12596	1.17524			4	CON	5067	23300	0.217468				4	CON	10842	22050	0.491701
	1	GJ-IF	31086	25136	1.23671				5	CON	8658	29126	0.29726	0.422805			5	CON	7666	40898	0.187442
	2	GJ-IF	35169	28349	1.24057				1	GJ-IF	8553	24726	0.345911				6	CON	4436	24882	0.178281
	3	GJ-IF	38698	19233	2.01206				2	GJ-IF	5103	33540	0.152147				7	CON	587	19068	0.0307846	0.53176
	4	GJ-IF	46778	19529	2.39531				3	GJ-IF	9772	37546	0.260267				1	GJ-IF	8932	7142	1.25063
	5	GJ-IF	58460	17724	3.29835	2.0366	p=0.1963		4	GJ-IF	18605	28115	0.661746				2	GJ-IF	1773	5851	0.303025
									5	GJ-IF	15364	26377	0.582477	0.40051	p=0.8574		3	GJ-IF	3515	3034	1.15854
																	4	GJ-IF	2016	15533	0.129788
FIGURE9	H89 Blocker 30min TST Immobolity time(s)																5	GJ-IF	4256	11978	0.355318
		CON	GJ-IF	GJ-IF+H89	H89		ANOVA summary			Number of families	1						6	GJ-IF	3828	14602	0.262156
	1	80.52	50.68	82.56	101.005		F	7.013		Number of comparisons per family	6						7	GJ-IF	7314	25902	0.282372	0.534547	p=0.9913
	2	138.04	83.84	91.28	113.51		P value	0.0009		Alpha	0.05
	3	102.68	35.52	98.56	112.524		P value summary	***
	4	132.88	98.12	89.2	99.2052		Significant diff. among means (P < 0.05)?	Yes		Tukey's multiple comparisons test	Mean Diff.	95.00% CI of diff.	Significant?	Summary	Adjusted P Value
	5	97.84	85.04	104.28	108.111		R square	0.3893		CON vs. GJ-IF	30.07	9.674 to 50.46	Yes	**	0.0019	A-B
	6	101.96	86.6	87.64	106.782					CON vs. GJ-IF+H89	17.42	-2.978 to 37.81	No	ns	0.1163	A-C
	7	89.92	86.96	98.76	110.942					CON vs. H89	8.571e-06	-22.47 to 22.47	No	ns	>0.9999	A-D
	8	102.44	99.8	83.24	107.44					GJ-IF vs. GJ-IF+H89	-12.65	-33.05 to 7.742	No	ns	0.3511	B-C
	9	144	66.8	73.6						GJ-IF vs. H89	-30.07	-52.54 to -7.595	Yes	**	0.0052	B-D
	10	84.12	80.36	91.12						GJ-IF+H89 vs. H89	-17.42	-39.89 to 5.057	No	ns	0.1754	C-D
		107.44	77.372	90.024
										Test details	Mean 1	Mean 2	Mean Diff.	SE of diff.	n1	n2	q	DF
										CON vs. GJ-IF	107.4	77.37	30.07	7.54	10	10	5.64	33
										CON vs. GJ-IF+H89	107.4	90.02	17.42	7.54	10	10	3.267	33
										CON vs. H89	107.4	107.4	8.571e-06	8.308	10	7	1.459e-06	33
										GJ-IF vs. GJ-IF+H89	77.37	90.02	-12.65	7.54	10	10	2.373	33
										GJ-IF vs. H89	77.37	107.4	-30.07	8.308	10	7	5.118	33
										GJ-IF+H89 vs. H89	90.02	107.4	-17.42	8.308	10	7	2.965	33
	H89 Blocker 2h FST Immobolity time(s)
		CON	GJ-IF	GJ-IF+H89	H89		ANOVA summary			Number of families	1
	1	46.12	20.84	69.3887	68.8818		F	8.48		Number of comparisons per family	6
	2	77.96	18.64	69.2764	85.1071		P value	0.0003		Alpha	0.05
	3	81.92	17.76	55.1222	78.3257		P value summary	***
	4	57.12	18.44	52.4696	83.3923		Significant diff. among means (P < 0.05)?	Yes		Tukey's multiple comparisons test	Mean Diff.	95.00% CI of diff.	Significant?	Summary	Adjusted P Value
	5	99.28	56.76	44.596	71.7512		R square	0.4507		CON vs. GJ-IF	40.77	16.09 to 65.45	Yes	***	0.0005	A-B
	6	80.76	37.28	39.9995	78.162					CON vs. GJ-IF+H89	22.14	-1.914 to 46.20	No	ns	0.08	A-C
	7	40.32	60.84	58.9467	79.4287					CON vs. H89	2.278	-24.11 to 28.66	No	ns	0.9954	A-D
	8	109	67.52	69.5571	77.8641					GJ-IF vs. GJ-IF+H89	-18.63	-42.69 to 5.425	No	ns	0.1749	B-C
	9	128.8	56.24	57.459						GJ-IF vs. H89	-38.5	-64.88 to -12.11	Yes	**	0.0022	B-D
	10	80.1422	39.3689	63.1852						GJ-IF+H89 vs. H89	-19.86	-45.67 to 5.937	No	ns	0.1789	C-D
				58
										Test details	Mean 1	Mean 2	Mean Diff.	SE of diff.	n1	n2	q	DF
										CON vs. GJ-IF	80.14	39.37	40.77	9.094	9	9	6.341	31
										CON vs. GJ-IF+H89	80.14	58	22.14	8.863	9	10	3.533	31
										CON vs. H89	80.14	77.86	2.278	9.722	9	7	0.3314	31
										GJ-IF vs. GJ-IF+H89	39.37	58	-18.63	8.863	9	10	2.973	31
										GJ-IF vs. H89	39.37	77.86	-38.5	9.722	9	7	5.6	31
										GJ-IF+H89 vs. H89	58	77.86	-19.86	9.507	10	7	2.955	31
	H89 Blocker 1d TST Immobolity time(s)
		CON	GJ-IF	GJ-IF+H89	H89		ANOVA summary			Number of families	1
	1	72.21	19.05	68.6145	71.7968		F	12.58		Number of comparisons per family	6
	2	99.79	23.26	68.0646	75.3481		P value	<0.0001		Alpha	0.05
	3	29.42	25.63	82.7896	83.6099		P value summary	****
	4	122.47	35.26	110.193	85.6591		Significant diff. among means (P < 0.05)?	Yes		Tukey's multiple comparisons test	Mean Diff.	95.00% CI of diff.	Significant?	Summary	Adjusted P Value
	5	171.42	21.68	85.2335	83.7582		R square	0.5261		CON vs. GJ-IF	54.9	24.78 to 85.02	Yes	***	0.0001	A-B
	6	92.47	11.42	79.2153	79.2054					CON vs. GJ-IF+H89	0.09776	-30.69 to 30.89	No	ns	>0.9999	A-C
	7	31.79	22.58	98.4005	76.3866					CON vs. H89	1.183	-31.38 to 33.74	No	ns	0.9997	A-D
	8	40.05	51.89	85.8445	79.3949					GJ-IF vs. GJ-IF+H89	-54.8	-84.08 to -25.53	Yes	****	<0.0001	B-C
	9	65.58	18.89	63.1461	79.3949					GJ-IF vs. H89	-53.72	-84.85 to -22.58	Yes	***	0.0003	B-D
	10	80.5778	20.95	63.2989						GJ-IF+H89 vs. H89	1.085	-30.70 to 32.87	No	ns	0.9997	C-D
	11		31.84	80.48
			25.6773							Test details	Mean 1	Mean 2	Mean Diff.	SE of diff.	n1	n2	q	DF
										CON vs. GJ-IF	80.58	25.68	54.9	11.15	9	11	6.962	34
										CON vs. GJ-IF+H89	80.58	80.48	0.09776	11.4	9	10	0.01213	34
										CON vs. H89	80.58	79.39	1.183	12.06	9	8	0.1388	34
										GJ-IF vs. GJ-IF+H89	25.68	80.48	-54.8	10.84	11	10	7.149	34
										GJ-IF vs. H89	25.68	79.39	-53.72	11.53	11	8	6.59	34
										GJ-IF+H89 vs. H89	80.48	79.39	1.085	11.77	10	8	0.1304	34
	H89 Blocker 1d FST Immobolity time(s)
		CON	GJ-IF	GJ-IF+H89	H89		ANOVA summary			Number of families	1
	1	141	84.28	90.9848	98.7544		F	6.087		Number of comparisons per family	6
	2	52.56	106.4	92.1503	102.416		P value	0.0018		Alpha	0.05
	3	124.8	59.96	103.378	101.661		P value summary	**
	4	113.16	54.76	105.942	125.085		Significant diff. among means (P < 0.05)?	Yes		Tukey's multiple comparisons test	Mean Diff.	95.00% CI of diff.	Significant?	Summary	Adjusted P Value
	5	83.32	34.72	108.195	104.095		R square	0.3304		CON vs. GJ-IF	40.98	8.683 to 73.28	Yes	**	0.0082	A-B
	6	135.36	25.04	103.3	101.639					CON vs. GJ-IF+H89	2.374	-31.97 to 36.72	No	ns	0.9977	A-C
	7	156.64	10.24	77.6984	99.3064					CON vs. H89	-2.352	-38.78 to 34.07	No	ns	0.9981	A-D
	8	58.32	26.12	110.254	104.708					GJ-IF vs. GJ-IF+H89	-38.61	-70.91 to -6.309	Yes	*	0.0138	B-C
	9	80.08	118.8	92.5388	104.708					GJ-IF vs. H89	-43.34	-77.84 to -8.828	Yes	**	0.009	B-D
	10	78.32	123.76	115.382						GJ-IF+H89 vs. H89	-4.726	-41.15 to 31.70	No	ns	0.9852	C-D
	11	102.356	33	99.9823
	12		58.76							Test details	Mean 1	Mean 2	Mean Diff.	SE of diff.	n1	n2	q	DF
	13		62							CON vs. GJ-IF	102.4	61.37	40.98	12.01	10	13	4.826	37
			61.3723							CON vs. GJ-IF+H89	102.4	99.98	2.374	12.77	10	10	0.2629	37
										CON vs. H89	102.4	104.7	-2.352	13.54	10	8	0.2456	37
										GJ-IF vs. GJ-IF+H89	61.37	99.98	-38.61	12.01	13	10	4.547	37
										GJ-IF vs. H89	61.37	104.7	-43.34	12.83	13	8	4.777	37
										GJ-IF+H89 vs. H89	99.98	104.7	-4.726	13.54	10	8	0.4935	37
